# Supplementary material for: TIMP2 ameliorates blood-brain barrier disruption in traumatic brain injury by inhibiting Src-dependent VE-cadherin internalization
Source: J Clin Invest. 2024 Feb 1;134(3):e164199. doi: 10.1172/JCI164199 (PMC10849766; doi:10.1172/JCI164199)
Supplement: Supplemental data [file jci-134-164199-s033.xlsx]

## Sheet: Fig. 1B
		24h	TBI	-	+	+	+	+
			rmTIMP2 (μg/kg)	-	-	10	30	100
			Fall latency(s)	179	68	84	96	99
				179	83	88	99	98
				165	102	72	111	118
				165	85	91	84	112
				179	73	90	94	99
				171	81	95	110	100
				159	75	78	79	129
		48h	TBI	-	+	+	+	+
			rmTIMP2 (μg/kg)	-	-	10	30	100
			Fall latency(s)	180	76	81	104	127
				179	77	78	114	109
				176	95	88	123	146
				179	84	101	76	129
				177	84	95	116	118
				159	76	123	119	121
				174	106	69	82	142
		72h	TBI	-	+	+	+	+
			rmTIMP2 (μg/kg)	-	-	10	30	100
			Fall latency(s)	180	92	94	143	153
				180	84	95	152	143
				179	109	104	123	169
				177	100	116	89	168
				178	80	105	148	118
				174	87	136	126	154
				179	133	93	87	160

## Sheet: Fig. 1C
	24h	TBI	-	+	+	+	+
		rmTIMP2 (μg/kg)	-	-	10	30	100
		Beam balance	6	2	2	2	4
			7	2	3	4	4
			7	2	2	2	4
			7	1	3	2	5
			7	2	2	3	5
			7	2	4	3	4
			7	3	2	3	4
	48h	TBI	-	+	+	+	+
		rmTIMP2 (μg/kg)	-	-	10	30	100
		Beam balance	7	2	3	4	5
			7	2	4	4	5
			7	2	3	3	5
			7	3	5	3	5
			7	3	2	3	6
			7	2	4	3	6
			7	2	2	3	6
	72h	TBI	-	+	+	+	+
		rmTIMP2 (μg/kg)	-	-	10	30	100
		Beam balance	7	3	2	5	5
			7	2	4	4	6
			7	2	3	2	6
			7	4	5	4	6
			7	3	3	4	6
			7	2	4	4	6
			7	3	3	4	6

## Sheet: Fig. 1D
	24h	TBI	-	+	+	+	+
		rmTIMP2 (μg/kg)	-	-	10	30	100
		mNSS	2	8	8	9	6
			0	10	9	8	7
			0	11	11	7	4
			0	10	6	6	5
			0	10	8	8	7
			0	11	7	8	9
			0	10	9	10	5
	48h	TBI	-	+	+	+	+
		rmTIMP2 (μg/kg)	-	-	10	30	100
		mNSS	1	9	7	5	4
			0	9	5	4	4
			0	8	9	7	5
			0	9	4	6	5
			0	10	5	5	6
			0	9	7	5	4
			0	8	6	7	3
	72h	TBI	-	+	+	+	+
		rmTIMP2 (μg/kg)	-	-	10	30	100
		mNSS	0	8	7	5	4
			0	8	5	6	3
			0	8	7	8	4
			0	8	6	6	3
			0	8	7	6	4
			0	8	6	3	4
			0	9	8	5	3

## Sheet: Fig. 1F
	TBI	-	+	+	+	+
	rmTIMP2 (μg/kg)	-	-	10	30	100
	Evans Blue (μg/g tissue)	19.725	150.427	92.1116	176.061	99.6429
		1.30583	163.671	163.233	90.3529	70.8187
		9.86681	158.312	161.274	97.6207	67.5683
		20.9976	295.479	170.376	119.731	119.333
		1.27492	95.827	185.833	98.147	77.9318
		3.16492	124.032	97.6745	64.17	57.8251
		22.6674	109.474	141.25	147.289	84.9323

## Sheet: Fig. 2C
	Hypoxia+IL-1β	-	+	+	+	+	+	+	+
	rhTIMP2 (nM)	-	-	0.3	1	3	10	30	100
	Relative permeability	0.867268	3.44668	3.39727	3.28483	2.30868	1.70401	1.48404	1.62481
		1.08614	3.51414	3.90654	3.53945	2.20384	1.78754	1.6474	1.13495
		1.04659	3.53732	3.69387	3.55023	2.2419	1.95517	1.55324	1.26009

## Sheet: Fig. 2D
	Hypoxia+IL-1β	-	+	+	+	+	+	+	+
	rmTIMP2 (nM)	-	-	0.3	1	3	10	30	100
	Relative permeability	0.906378	3.38535	3.20114	3.11074	2.07979	1.63722	1.56339	1.46937
		1.02059	3.22779	3.26488	3.16907	2.23125	1.89688	1.65052	1.72843
		1.07303	3.93453	4.15316	3.97806	3.1558	2.13882	2.39562	1.6864

## Sheet: Fig. 2F
	Hypoxia+IL-1β	-	+	+	+	+
	rhTIMP2 (nM)	-	-	1	10	100
	Relative ZO-1 level	1.07799	0.412992	0.421546	0.897574	0.954344
		1.00006	0.689874	0.776652	0.820889	0.876103
		0.921955	0.476813	0.445008	0.838012	0.911247
	Hypoxia+IL-1β	-	+	+	+	+
	rhTIMP2 (nM)	-	-	1	10	100
	Relative VE-Cadherin level	1.10825	1.20516	1.19778	1.08228	1.2451
		0.932118	0.978112	0.930613	1.0335	0.962573
		0.959627	0.929755	0.901914	0.826821	0.967502
	Hypoxia+IL-1β	-	+	+	+	+
	rhTIMP2 (nM)	-	-	1	10	100
	Relative Occludin level	1.07521	0.503152	0.617245	0.866911	0.820239
		1.00198	0.709754	0.631116	0.706533	0.909689
		0.922813	0.317904	0.456629	0.695272	0.822492
	Hypoxia+IL-1β	-	+	+	+	+
	rhTIMP2 (nM)	-	-	1	10	100
	Relative Claudin-5 level	1.02113	0.423392	0.397665	0.78509	1.02588
		1.00979	0.591505	0.542005	0.64003	0.92494
		0.969084	0.322297	0.553006	0.574067	0.882399

## Sheet: Fig. 2H
	Hypoxia+IL-1β	-	+	+	+	+
	rhTIMP2 (nM)	-	-	1	10	100
	Relative ZO-1 level	1.03494	0.596613	0.535822	0.604879	1.04152
		1.02009	0.526583	0.469942	0.888621	1.00418
		0.94497	0.440983	0.44123	0.953032	1.06018
	Hypoxia+IL-1β	-	+	+	+	+
	rhTIMP2 (nM)	-	-	1	10	100
	Relative VE-Cadherin level	1.00701	0.412278	0.405807	0.733937	1.0028
		1.03059	0.482956	0.446997	0.780635	0.937651
		0.962398	0.672717	0.663145	0.964699	0.954565
	Hypoxia+IL-1β	-	+	+	+	+
	rhTIMP2 (nM)	-	-	1	10	100
	Relative Occludin level	0.97548	0.341219	0.588552	0.93896	0.92054
		1.0372	0.395275	0.369871	0.807781	0.98751
		0.987323	0.537259	0.525815	0.779704	0.907861
	Hypoxia+IL-1β	-	+	+	+	+
	rhTIMP2 (nM)	-	-	1	10	100
	Relative Claudin-5 level	0.9878	0.392112	0.432699	0.705092	0.933558
		0.978785	0.308409	0.261981	0.679409	0.878884
		1.03341	0.504486	0.472312	0.775904	1.08036

## Sheet: Fig. 3A
	Hypoxia+IL-1β	-	+	+	+
	rhTIMP2	-	-	+	-
	rhAlaTIMP2	-	-	-	+
	Relative permeability	0.913111	3.28206	1.80032	1.87041
		1.15225	3.93319	2.30114	2.20211
		0.934643	3.31485	1.81756	1.80557

## Sheet: Fig. 3B
	Hypoxia+IL-1β	-	+	+	+
	rmTIMP2	-	-	+	-
	rmAlaTIMP2	-	-	-	+
	Relative permeability	0.923014	3.17158	1.32955	1.55799
		0.973969	3.27738	1.31696	1.57733
		1.10302	3.4153	1.52101	1.60639

[truncated: 57 more sheets: Fig. 3D, Fig. 3F, Fig. 3H, Fig. 3J, Fig. 4F, Fig. 4H, Fig. 4J, Fig. 5D, Fig. 5E, Fig. 5F, Fig. 5H, Fig. 6A, Fig. 6B, Fig. 6C, Fig. 6E, Fig. 7B, Fig. 7D, Fig. 7F, Fig. 8D, Fig. 8E …]
